# Supplementary material for: Self-esteem mediated relations between loneliness and social anxiety in Chinese adolescents with left-behind experience
Source: Front Psychol. 2022 Nov 8;13:1014794. doi: 10.3389/fpsyg.2022.1014794 (PMC9679498; doi:10.3389/fpsyg.2022.1014794)
Supplement: Supplementary file 1 [file Data_Sheet_1.CSV]

number	age	grade	sex	ONLY CHILD	Left-behind type	father's job	mother's job	family income	father's education	mother's education	A1	A3	A4	A6	A8	A9	A10	A12	A14	A16	A17	A18	A20	A21	A22	A24	A25	A26	A27	A28	A29	A30	A31	A32	A33	A34	A35	A38	A39	A41	A43	A36	A37	A40	A42	A44	A45	A46	A47
1	11	4	2	2	4	7	7	3	2	1	3	3	2	3	3	2	2	4	2	2	2	3	3	2	4	5	2	1	4	3	1	3	2	2	4	2	3	1	2	2	2	2	1	1	1	2	3	2	1
3	12	5	1	2	2	7	7	2	2	3	3	1	1	1	1	1	2	1	3	3	3	1	1	1	2	1	4	3	4	3	2	3	2	3	2	2	1	1	2	1	2	1	1	2	1	3	1	1	1
4	11	4	2	1	2	3	7	2	1	1	3	5	3	1	1	1	3	2	1	2	1	1	1	1	3	1	2	2	4	4	4	4	4	4	4	1	1	1	1	1	1	2	1	1	1	1	1	1	1
6	11	4	1	2	2	7	7	3	4	4	2	1	2	1	1	1	2	1	1	1	1	1	1	1	1	1	3	3	2	2	2	3	3	4	4	1	1	2	2	2	2	1	1	2	1	3	1	1	1
7	11	4	2	2	2	7	7	4	3	2	3	4	4	3	4	1	4	2	3	3	2	2	1	1	4	3	3	2	2	3	2	4	3	2	1	1	2	3	2	2	2	1	1	1	1	1	2	1	2
8	11	4	1	1	3	7	7	3	3	2	3	1	3	1	1	2	2	3	1	3	3	2	1	1	4	1	3	3	4	3	1	3	4	4	4	1	1	2	2	2	2	1	1	1	2	3	1	2	1
9	12	5	2	2	2	7	7	3	1	1	3	1	2	1	2	3	4	1	1	3	1	2	2	1	3	1	2	3	3	3	2	3	4	4	4	1	1	1	1	1	2	1	2	2	1	1	3	2	1
10	12	5	1	2	2	7	7	3	1	1	3	1	2	4	1	1	2	3	1	1	3	1	1	1	3	1	4	3	4	4	2	3	4	4	4	1	1	2	1	1	3	1	2	2	3	1	1	2	1
11	11	4	1	2	2	3	7	3	2	2	2	1	1	1	1	1	3	1	1	3	1	1	1	1	3	1	3	2	4	2	2	3	2	4	4	1	1	2	1	1	2	1	1	1	1	1	2	2	1
12	11	4	1	1	4	7	7	3	3	3	2	2	3	1	1	1	1	1	1	1	1	1	1	1	3	1	3	2	4	2	2	3	2	4	4	2	1	1	1	1	1	1	1	2	2	2	2	1	1
13	12	5	1	1	2	3	7	2	1	1	2	1	2	1	2	1	1	1	1	1	1	1	1	1	3	1	3	3	4	3	3	4	3	4	4	1	1	1	1	1	1	1	1	1	1	1	1	1	1
14	11	4	1	2	4	7	7	2	2	2	5	2	5	4	4	3	5	1	2	4	5	5	1	5	5	2	3	2	3	4	2	1	4	4	4	2	1	1	2	3	1	3	2	1	1	2	2	1	1
15	11	4	2	2	4	7	7	3	4	4	3	1	4	1	3	1	3	1	1	3	2	1	1	1	3	1	3	3	3	3	3	3	3	4	4	2	1	1	1	1	1	1	1	1	2	2	2	1	1
19	12	5	1	2	4	7	7	3	2	1	4	3	2	1	4	1	1	2	2	3	2	5	1	3	5	1	2	2	3	4	4	2	3	4	1	2	3	3	3	2	3	3	1	2	1	2	1	1	1
20	11	4	1	2	4	7	7	4	2	3	3	2	2	1	1	1	1	1	1	1	1	1	1	1	1	1	3	3	3	4	3	3	4	4	4	1	1	1	1	1	2	2	1	1	1	2	1	1	1
22	12	5	2	1	4	7	7	3	2	3	2	1	2	1	2	2	1	1	1	1	4	1	1	1	1	1	3	4	4	3	3	4	4	4	4	1	1	1	1	1	2	1	1	1	3	3	3	2	1
23	11	4	1	2	4	7	7	4	3	3	3	1	4	2	3	1	4	2	1	2	2	1	1	1	4	1	3	3	3	3	2	3	2	1	4	2	2	1	1	1	1	1	2	1	2	3	3	2	2
24	11	4	1	1	4	7	7	3	3	3	2	3	2	1	1	2	2	3	2	1	2	1	1	1	2	1	3	3	3	3	4	3	4	3	3	2	2	1	1	2	2	1	2	1	1	3	1	1	1
25	11	4	1	2	4	7	7	3	1	1	1	5	4	5	2	5	3	5	5	1	4	3	5	5	2	3	3	3	2	3	3	3	4	2	2	2	1	2	1	1	2	1	2	2	2	2	1	1	1
26	13	5	2	1	2	3	1	4	2	3	2	2	4	1	2	1	2	3	1	4	2	1	1	1	3	1	3	2	3	3	2	2	3	3	3	2	1	1	1	2	2	1	2	1	1	2	3	2	1
27	11	4	2	1	4	7	5	3	1	1	3	3	3	2	3	2	3	5	3	2	3	3	3	2	5	3	2	2	2	3	3	2	2	3	2	2	2	1	1	2	2	1	2	1	1	2	2	1	2
28	11	4	2	1	4	7	7	3	3	3	3	2	2	4	1	1	4	5	2	4	3	2	3	1	5	1	3	2	3	3	3	3	2	4	4	2	3	3	1	1	2	2	1	2	1	1	3	1	1
29	11	4	1	2	2	3	7	3	2	1	2	2	2	2	1	2	4	2	1	1	2	4	1	1	3	2	2	1	1	2	2	3	3	3	3	1	2	2	1	1	2	1	1	1	1	3	2	1	1
30	12	5	1	1	4	7	7	3	3	2	2	1	4	1	3	1	3	1	1	2	1	1	1	1	3	1	3	3	4	3	2	3	3	4	4	1	1	1	1	1	1	2	1	1	2	2	1	1	1
31	12	5	2	2	2	7	1	2	2	1	2	1	3	1	3	1	2	1	2	3	4	1	1	1	4	1	3	2	3	2	2	2	2	3	4	2	3	2	2	3	2	1	1	3	2	3	2	3	1
33	12	5	2	2	4	7	7	3	3	3	3	1	2	2	3	2	3	4	1	2	3	2	1	1	3	1	2	4	2	4	2	3	4	3	3	1	2	2	1	2	1	2	1	2	1	1	1	2	2
36	12	5	1	1	4	7	2	3	3	4	3	2	1	1	1	1	2	1	1	2	1	2	1	1	4	1	3	2	1	3	1	1	3	1	3	2	3	1	3	2	3	1	2	1	1	1	2	1	3
37	11	4	1	2	4	3	7	3	4	1	3	2	2	4	2	3	2	2	2	2	2	2	2	2	3	2	3	3	1	3	3	4	4	2	2	1	2	1	3	2	1	1	2	3	3	1	2	1	1
38	11	4	1	2	4	7	7	2	1	1	2	1	3	1	4	1	5	1	5	1	2	2	1	2	5	1	3	1	3	4	1	2	1	3	2	3	2	2	3	3	1	3	3	1	3	1	3	3	1
39	11	4	1	2	2	7	7	3	3	3	1	3	1	1	1	1	1	1	1	1	1	1	1	1	1	1	4	4	1	4	1	4	4	1	4	1	1	1	1	1	1	1	3	1	3	1	1	1	1
40	12	5	1	2	2	7	7	2	2	2	4	1	4	2	4	2	4	2	2	4	4	1	1	4	5	2	3	2	2	2	2	3	2	2	2	2	2	2	1	2	2	1	3	2	3	1	2	2	1
41	12	5	1	2	2	7	7	3	2	2	2	1	1	1	1	1	2	1	1	1	1	1	1	1	1	5	3	3	4	4	3	3	4	4	4	1	1	1	2	1	1	1	1	2	1	1	1	2	1
42	11	4	2	1	4	7	7	3	3	3	1	2	3	4	3	1	1	1	1	3	1	1	1	1	5	1	3	3	4	4	1	3	4	4	4	1	1	1	1	1	2	2	1	3	1	1	3	3	3
43	11	4	2	2	2	7	6	3	1	2	1	1	2	2	1	2	2	2	1	4	2	4	1	1	3	1	4	3	2	1	1	2	1	4	1	3	1	2	1	2	1	2	1	3	2	2	1	2	1
44	12	5	2	2	4	7	7	3	4	3	2	2	2	2	3	3	4	2	3	3	2	3	4	2	4	1	4	3	4	3	3	3	3	3	4	2	2	2	2	1	1	2	1	1	2	1	2	2	2
46	12	5	2	1	2	3	7	2	2	2	2	1	3	1	2	2	2	2	1	2	1	2	1	1	4	1	3	3	3	3	2	3	3	3	4	2	1	1	1	1	2	1	1	1	2	2	2	2	2
47	12	5	2	1	2	7	2	3	4	4	2	1	2	1	1	1	1	1	1	1	1	1	1	1	1	1	2	2	3	3	2	1	2	3	3	1	1	1	1	1	1	1	1	1	1	2	1	1	1
48	11	4	2	1	4	3	7	3	2	2	4	2	3	3	4	3	3	3	3	4	3	1	2	1	3	1	3	3	3	4	2	3	3	4	3	2	2	2	2	2	3	2	2	3	3	2	2	2	1
49	11	4	1	2	4	1	1	2	3	2	4	1	2	1	3	1	4	1	1	1	2	1	1	1	2	1	3	3	4	4	3	3	3	4	4	2	2	2	1	2	1	2	1	2	1	1	1	1	1
50	11	4	2	2	4	7	7	4	4	4	1	3	4	1	1	2	3	2	1	2	1	1	1	1	4	1	3	4	3	3	2	3	3	4	4	1	1	1	1	2	1	1	1	1	1	2	1	1	1
51	11	4	2	2	2	3	3	3	3	2	1	1	1	1	1	1	2	1	1	1	2	1	1	1	3	1	3	3	4	4	3	4	4	4	2	2	1	1	1	1	2	1	1	1	1	2	3	3	1
54	11	4	2	2	2	7	7	3	4	1	3	2	3	1	2	2	1	1	1	1	1	1	1	1	4	1	4	2	4	3	3	4	2	4	4	1	1	1	1	1	2	1	1	1	2	1	2	1	1
56	11	4	2	2	2	4	7	1	4	4	4	1	4	4	4	3	3	2	1	3	4	3	2	3	3	4	4	3	3	1	2	2	2	4	1	2	3	1	2	2	3	1	2	1	2	1	3	1	3
58	12	5	1	2	2	7	7	3	3	2	2	1	2	1	2	1	1	1	1	1	1	1	1	1	3	1	4	3	4	3	2	4	4	4	4	1	2	1	1	2	2	1	1	3	3	2	1	1	1
59	11	4	1	2	4	7	7	3	3	2	2	5	2	1	3	3	2	3	1	1	5	4	1	3	4	1	3	2	2	2	1	2	3	3	2	2	2	2	2	2	2	3	1	2	2	1	1	1	2
60	11	4	2	2	2	3	7	2	2	3	2	1	2	1	5	4	3	4	4	2	1	1	1	1	3	1	3	2	3	4	2	3	2	2	3	1	1	2	1	2	3	2	1	1	1	3	2	2	1
61	11	4	1	2	2	3	7	3	2	2	1	1	2	1	1	2	1	1	1	1	2	1	1	1	2	1	3	3	4	3	3	4	4	4	4	1	1	1	1	2	2	2	1	2	1	1	1	1	1
62	12	5	1	2	2	7	7	1	1	2	1	1	2	1	1	1	1	2	1	1	3	1	1	1	5	1	4	3	3	4	2	4	3	4	3	1	1	1	1	1	2	1	1	2	1	1	1	1	1
64	11	4	2	1	2	7	7	4	2	1	3	1	3	1	5	3	2	4	1	2	1	1	1	1	5	1	3	3	1	3	1	4	3	1	2	2	1	2	1	1	1	1	1	1	1	2	2	1	1
65	11	4	1	2	2	7	7	3	1	2	3	2	3	2	3	2	1	1	1	3	1	3	3	1	2	3	3	3	3	4	2	3	3	3	3	2	2	1	1	1	1	1	2	2	2	2	1	1	1
67	11	4	1	2	2	3	7	4	3	1	1	1	1	1	1	2	1	1	1	1	3	1	1	3	1	1	3	4	4	2	3	4	4	4	4	1	1	1	1	1	1	1	1	1	1	1	1	1	1
69	11	4	1	2	2	3	7	4	3	3	3	1	2	2	2	2	2	2	5	2	2	1	2	1	3	2	2	1	4	2	3	1	2	3	3	2	2	1	2	1	2	1	2	3	2	1	3	2	3
70	11	4	2	2	2	3	7	3	4	4	4	3	4	1	4	4	4	3	3	3	3	1	1	2	4	1	3	2	3	3	3	3	2	3	3	2	1	2	1	2	2	2	2	2	3	3	3	3	2
71	11	4	1	2	2	4	2	4	3	3	3	1	2	1	1	1	3	1	1	1	1	2	1	1	3	1	3	3	3	3	3	3	3	3	3	1	3	1	1	1	1	2	1	2	3	3	2	1	1
73	12	5	1	2	2	3	6	4	1	2	2	2	2	1	2	2	2	2	1	2	1	1	1	1	2	1	3	3	4	3	3	3	3	3	3	1	1	2	1	1	1	1	1	1	1	1	1	1	1
74	11	4	2	2	2	1	7	3	1	2	3	1	2	2	2	1	5	4	1	5	1	1	1	2	4	1	2	3	2	3	2	3	3	2	2	1	1	1	1	2	1	2	1	2	2	2	1	2	1
75	11	4	1	2	2	3	7	3	2	2	3	2	3	2	4	2	2	2	2	2	2	1	2	1	3	2	3	3	3	3	2	3	4	4	4	1	2	1	1	1	2	1	1	2	1	1	1	1	1
77	11	4	2	2	2	7	7	4	4	4	4	1	1	1	1	1	1	1	1	2	1	3	1	1	3	1	3	2	4	4	2	4	3	2	2	1	1	1	1	1	1	2	1	2	3	2	2	2	1
79	11	4	1	2	4	7	7	2	1	1	4	1	1	2	1	5	3	5	2	4	5	2	2	5	1	1	3	2	1	2	2	3	4	4	4	1	3	2	3	3	2	3	1	2	3	3	2	2	2
81	11	4	1	2	2	7	7	4	1	1	4	1	4	1	3	1	2	2	2	4	1	1	1	1	5	2	2	3	2	4	2	1	2	2	4	3	2	1	3	3	1	3	3	1	2	3	1	2	1
84	11	4	1	1	4	3	7	2	2	2	3	1	3	1	4	1	4	1	1	3	2	3	4	2	3	1	3	2	3	3	2	3	3	3	4	2	2	1	2	2	3	1	1	1	1	2	2	1	1
85	11	4	1	2	4	7	7	2	3	4	2	1	2	1	1	1	2	1	1	2	1	1	1	1	2	1	3	2	3	3	2	3	2	4	4	1	1	1	1	1	1	1	1	1	1	1	2	1	1
86	11	4	1	2	4	7	7	4	4	3	4	1	2	2	4	1	3	1	1	2	1	2	1	1	2	1	3	4	4	4	2	4	3	4	4	2	3	2	1	1	2	1	1	2	3	3	1	1	1
87	11	4	2	2	2	7	7	4	3	4	2	3	3	1	2	1	1	1	1	1	2	1	1	1	3	1	3	3	4	3	3	4	3	4	3	1	2	1	1	1	1	1	1	2	2	2	3	2	1
88	12	5	2	1	4	7	7	4	2	2	3	2	3	2	2	2	3	3	2	4	3	1	1	1	4	1	2	2	3	3	2	3	3	3	3	2	2	2	2	1	1	1	1	2	2	2	1	1	1
89	11	4	2	2	2	3	6	4	2	2	2	1	2	1	1	1	1	2	1	2	1	1	1	1	3	1	4	3	4	3	3	4	1	4	4	2	1	1	1	1	1	1	1	1	1	2	1	1	1
90	11	4	1	2	4	7	7	2	3	3	3	2	2	2	2	2	2	2	2	2	2	1	1	1	2	1	2	2	3	3	3	2	2	3	3	2	1	2	1	1	2	1	1	2	2	2	1	1	1
92	11	4	1	2	2	3	3	4	2	1	3	1	2	1	2	1	2	1	1	1	1	1	1	1	1	1	3	3	3	3	2	3	3	3	3	2	1	1	1	1	1	2	1	2	1	1	1	1	2
93	11	4	2	2	2	1	7	4	2	2	4	2	3	3	2	1	3	1	5	2	4	2	2	1	5	1	3	2	4	4	3	4	4	4	4	1	1	1	1	1	1	1	1	1	1	1	1	1	1
94	11	4	1	2	2	7	7	2	2	2	3	2	2	1	1	2	3	1	1	1	2	1	1	3	5	1	3	3	4	3	1	3	2	2	3	1	1	1	1	1	1	1	1	1	1	1	1	1	1
95	11	4	1	2	2	3	7	3	2	1	3	2	3	1	1	2	3	1	1	2	2	1	1	2	3	1	3	3	4	3	3	3	3	4	4	1	1	1	1	1	1	1	1	2	1	2	1	1	1
96	11	4	2	2	2	3	1	4	2	1	2	1	3	1	2	1	3	2	1	4	1	1	1	1	3	1	3	3	4	4	3	3	3	4	4	1	1	1	1	1	1	1	1	1	1	2	1	1	1
97	12	5	2	1	4	3	3	4	1	2	1	2	1	2	1	1	3	5	1	1	4	2	1	5	4	1	3	2	4	3	2	4	3	4	2	1	2	1	1	1	1	1	1	1	1	2	1	1	1
98	11	4	2	1	4	7	7	4	2	2	2	1	3	1	2	2	2	2	2	2	2	2	2	1	3	1	2	3	3	3	3	3	3	3	3	1	2	2	2	2	2	1	1	1	1	3	2	2	1
99	11	4	1	2	4	7	7	3	2	2	3	3	2	5	2	2	3	2	1	1	3	1	1	1	4	1	3	3	3	3	2	3	2	2	3	2	2	1	1	2	2	2	1	2	2	1	2	2	1
101	14	6	2	2	4	7	7	4	3	3	3	1	3	1	1	1	2	1	1	5	1	1	1	1	5	1	3	4	3	3	2	3	4	4	4	4	1	1	1	1	3	1	1	1	1	1	1	1	2
102	14	6	2	1	3	1	7	1	1	1	2	1	1	1	2	2	2	1	1	1	1	1	1	2	5	1	3	2	3	3	2	2	3	3	3	1	1	1	1	1	1	1	1	3	2	1	3	3	1
103	13	6	1	2	2	7	7	4	2	2	2	2	2	1	3	4	4	2	2	2	2	2	1	2	3	1	3	3	3	3	2	3	2	3	3	2	2	2	2	2	2	1	1	2	1	2	2	1	2
109	13	6	1	2	4	3	3	2	2	2	5	1	3	1	5	1	1	1	1	5	1	1	1	1	3	1	3	3	4	3	4	4	3	3	4	1	1	1	1	3	1	3	2	3	3	3	3	1	1
110	13	6	1	2	3	3	7	4	2	3	5	1	5	1	4	1	5	1	1	2	1	1	1	1	2	1	3	3	4	3	2	4	4	4	4	1	1	1	2	2	1	1	2	2	1	3	2	1	1
111	11	4	2	1	3	7	7	2	2	3	3	1	1	2	1	1	2	3	1	4	3	1	1	1	3	1	3	2	4	4	2	3	3	3	4	1	2	2	2	2	2	2	1	2	3	2	3	2	1
112	12	5	2	1	4	7	7	3	2	2	3	2	2	1	3	4	3	4	5	3	3	2	1	3	3	1	4	3	3	3	1	4	3	3	3	3	2	2	2	1	2	2	1	2	2	2	2	2	2
114	11	4	1	2	2	3	7	3	2	3	3	3	1	2	5	5	3	2	3	4	1	1	3	1	3	1	3	3	4	4	1	4	2	4	3	1	1	1	3	3	1	2	1	2	1	1	2	1	1
115	11	4	1	2	2	7	1	3	1	1	4	4	3	2	4	3	4	2	2	3	2	4	2	2	3	2	2	1	3	3	2	2	3	3	2	1	2	1	1	1	2	2	2	2	1	1	2	2	1
116	11	4	1	1	2	3	7	2	3	2	3	4	5	2	4	2	5	1	1	3	2	2	1	2	5	3	1	1	2	3	3	3	3	4	4	2	3	3	2	2	2	2	2	3	3	2	2	2	1
117	12	5	2	1	4	7	7	3	2	3	2	1	2	1	1	1	3	1	1	1	1	1	1	1	2	1	3	2	4	4	1	3	3	4	3	1	2	2	3	2	1	2	1	3	3	2	2	1	1
118	12	5	1	1	2	3	7	4	3	3	4	1	3	1	1	2	3	1	2	1	2	2	1	1	3	1	3	2	2	3	3	3	3	3	3	1	1	1	1	1	1	2	2	2	3	1	2	1	1
119	10	4	1	2	4	7	7	2	3	1	4	1	3	2	2	1	4	3	1	1	2	1	1	1	3	1	2	2	2	3	1	1	2	1	3	1	2	1	2	1	2	1	1	1	2	2	2	2	2
120	11	4	1	2	4	7	7	4	2	2	3	2	3	1	2	2	4	2	1	2	4	3	1	2	3	1	3	3	1	3	1	1	3	4	4	1	2	1	2	1	1	1	1	1	2	1	2	2	3
122	12	5	2	2	2	7	7	4	2	3	3	5	4	1	4	5	2	1	1	5	1	1	1	1	4	1	3	2	1	4	1	2	1	2	1	1	3	2	3	2	2	1	1	1	3	3	3	3	1
123	10	4	2	2	4	3	3	2	3	4	3	1	3	2	5	1	2	2	4	3	2	3	1	1	3	1	3	3	3	4	3	3	3	1	1	1	1	1	1	2	1	1	1	2	1	3	1	1	1
124	11	4	1	2	2	3	7	3	2	1	2	3	2	1	1	3	5	1	1	1	1	3	1	2	4	1	1	1	4	4	2	4	4	3	4	2	2	1	1	1	1	1	1	1	1	2	2	2	2
125	11	4	2	1	4	7	7	2	2	1	3	5	2	1	4	1	2	1	1	1	1	1	1	1	4	1	3	2	4	3	3	2	3	3	4	2	1	2	1	3	2	2	2	2	1	2	2	2	1
126	12	5	1	2	2	7	7	4	1	1	2	4	4	4	2	2	4	2	2	2	2	2	1	1	5	1	2	2	3	4	3	4	2	3	1	2	3	3	3	2	3	1	2	3	1	2	2	1	3
127	12	5	1	1	4	7	7	1	1	1	4	5	1	2	3	2	5	1	1	1	3	2	1	4	3	1	2	2	1	4	1	2	2	2	4	1	2	3	3	2	3	3	1	2	3	2	2	3	3
128	12	5	2	1	2	7	7	4	4	4	2	1	4	1	2	3	2	1	1	3	3	1	2	2	5	1	3	3	4	3	2	3	3	4	4	1	1	1	2	3	1	1	2	1	1	3	1	3	1
129	11	4	2	1	4	7	7	4	2	2	3	4	3	1	2	1	2	1	1	3	2	2	1	1	2	1	3	3	4	3	2	3	4	2	4	1	2	2	1	2	2	2	1	1	2	1	1	1	1
130	11	4	2	2	4	7	7	3	2	2	2	1	3	1	1	1	2	1	1	1	1	1	1	1	1	1	3	1	1	4	2	4	3	1	2	2	1	1	1	1	1	1	1	1	1	1	2	2	1
134	12	5	1	2	4	7	7	3	1	2	3	2	4	5	5	4	5	3	2	1	2	1	1	1	3	2	3	3	4	4	3	4	3	4	3	2	2	2	1	2	2	1	1	3	3	3	1	1	1
136	11	4	1	2	4	7	7	3	3	3	1	1	1	1	4	1	3	3	1	3	1	1	5	1	4	1	3	3	3	3	2	3	2	4	1	2	2	2	1	2	1	1	2	3	2	2	2	1	2
138	12	5	1	2	4	7	7	2	2	2	3	2	2	3	2	3	3	2	2	1	3	2	1	3	5	1	2	3	2	3	2	2	1	3	4	3	3	2	1	1	1	1	1	3	1	1	2	2	2
139	12	5	2	1	2	7	7	3	3	2	1	1	3	1	1	1	1	1	1	1	2	1	1	1	4	1	3	3	4	3	2	4	4	4	4	1	2	1	1	1	2	1	1	2	1	2	1	2	2
140	11	4	1	2	2	7	7	4	3	2	4	1	2	1	4	1	1	3	1	1	3	1	1	1	3	1	2	3	4	3	3	3	2	3	3	1	1	1	1	1	1	1	1	1	1	1	1	1	1
141	12	5	1	2	2	7	7	3	3	1	4	4	4	5	3	2	5	4	4	3	1	2	4	2	3	4	2	3	1	4	3	4	4	4	4	1	2	2	1	2	2	2	1	1	3	1	2	2	2
142	11	4	1	2	4	3	3	4	4	1	4	4	5	1	5	3	5	2	4	5	1	3	2	1	5	2	3	4	3	3	1	1	3	2	3	1	1	2	1	1	1	1	2	1	3	1	3	1	1
143	11	4	1	2	4	7	7	3	3	3	3	2	2	2	4	1	2	3	1	1	2	1	1	3	4	1	3	4	3	3	2	4	3	3	3	1	2	1	1	1	2	1	1	2	1	3	2	2	1
145	11	4	2	1	4	3	3	4	3	3	1	1	1	1	1	1	1	1	1	1	1	1	1	1	3	1	4	4	4	4	4	4	4	4	4	1	1	1	1	1	2	1	1	1	1	3	2	1	1
146	11	4	2	2	4	7	7	4	3	3	3	1	1	1	1	2	2	2	1	1	2	2	1	1	3	1	2	3	3	2	2	4	3	4	3	2	1	2	1	1	1	1	1	1	3	3	2	2	2
147	11	4	2	2	2	7	7	3	3	3	1	3	3	1	3	4	2	2	5	3	2	1	4	2	3	1	3	2	3	3	3	3	3	4	3	1	1	2	2	2	1	1	1	2	3	2	2	1	1
148	11	4	1	2	4	7	7	3	3	3	3	3	4	3	4	3	2	2	2	1	3	1	1	2	4	1	2	1	2	2	3	3	2	2	4	2	1	2	1	2	1	2	3	2	3	2	2	2	2
149	12	5	2	1	4	7	7	2	2	1	3	1	4	1	1	1	5	1	1	2	1	1	1	1	2	1	3	3	4	4	3	3	4	4	4	1	1	1	1	1	2	1	1	1	2	2	2	2	1
150	11	4	2	2	4	7	7	3	3	3	3	1	2	1	1	1	2	5	1	5	2	2	1	1	2	1	4	3	4	3	2	3	3	4	4	2	1	1	1	1	2	1	1	1	3	2	1	1	1
152	12	5	2	2	4	7	2	4	3	4	2	1	1	5	5	5	1	1	5	1	1	1	1	1	1	1	3	3	4	3	3	3	3	4	4	1	1	1	1	1	1	1	1	1	2	2	1	1	1
153	11	4	2	1	2	3	3	3	3	2	2	1	3	1	2	1	4	1	1	1	2	2	1	1	2	1	3	2	3	3	2	4	3	4	4	2	1	1	1	1	2	1	1	1	2	1	1	1	1
154	12	5	1	2	2	3	7	3	1	1	3	2	3	1	3	2	3	2	1	2	2	1	1	1	4	1	3	3	3	3	2	2	3	2	3	2	2	1	1	2	2	2	1	2	1	1	2	1	1
156	11	4	1	2	2	3	7	3	2	2	3	3	3	1	4	1	4	1	2	4	1	2	3	2	4	1	1	3	4	3	1	3	4	4	4	1	2	3	1	1	1	1	2	3	2	3	1	1	1
157	12	5	2	2	2	1	7	3	3	3	3	2	2	2	5	2	3	2	1	4	1	1	4	1	5	1	3	2	4	3	2	3	2	4	4	2	1	1	1	1	1	1	2	1	1	1	2	2	1
158	11	4	1	2	2	5	7	3	1	1	3	2	1	2	4	1	4	1	1	1	1	1	1	1	3	1	3	2	3	3	3	4	3	3	3	1	2	1	1	1	2	1	2	2	2	1	1	1	1
159	12	5	2	2	3	7	7	4	3	1	1	1	2	1	1	1	2	2	1	1	5	1	1	1	4	1	3	3	4	4	1	4	4	4	4	1	3	2	1	1	1	1	1	1	1	1	2	1	1
161	12	5	2	1	2	3	7	4	3	1	2	1	3	1	2	1	3	2	1	1	1	1	1	2	3	1	3	3	4	4	3	4	3	4	4	1	1	2	2	2	2	1	1	1	1	3	2	1	1
165	11	4	1	2	2	7	7	3	4	4	3	1	3	1	1	2	4	2	1	3	2	1	1	1	3	1	3	2	3	3	2	3	3	3	3	2	2	2	3	2	1	2	1	1	3	3	1	1	1
166	12	5	2	2	2	3	7	2	1	1	3	3	3	2	2	2	3	2	2	3	2	3	1	1	5	3	3	1	3	3	1	2	4	2	3	1	1	1	1	2	2	2	2	2	2	1	1	2	1
167	12	5	1	2	2	3	7	4	1	1	4	1	3	2	4	1	4	1	1	2	1	1	1	1	5	1	3	3	4	2	2	3	3	3	3	1	1	1	1	1	2	1	2	1	2	1	2	1	2
168	12	5	2	1	4	3	7	4	3	4	3	1	3	1	1	1	2	1	1	2	3	1	1	1	4	1	4	2	4	3	2	4	3	4	4	1	1	2	1	1	2	1	2	1	1	1	1	1	1
169	13	5	2	1	3	6	7	3	3	3	5	5	5	1	5	2	4	3	1	3	1	2	1	1	5	2	2	2	2	3	2	2	2	2	3	2	1	2	2	2	2	2	1	3	3	2	3	3	1
170	12	5	1	2	4	7	7	4	3	2	2	4	2	5	5	5	3	4	5	1	2	1	1	2	3	1	3	3	4	4	3	3	4	4	4	2	2	1	2	1	2	1	1	1	2	2	1	1	1
171	11	4	1	2	4	7	7	4	3	3	1	3	5	4	1	3	2	2	2	3	3	2	3	1	4	5	3	2	2	4	3	2	2	3	4	2	2	3	1	1	2	1	2	1	1	2	2	1	1
172	11	4	1	2	2	7	2	3	4	4	3	1	3	1	2	2	2	1	2	1	1	1	1	1	3	1	3	3	4	3	3	3	4	2	4	2	2	2	2	1	1	1	1	1	2	1	1	2	1
174	11	4	2	2	2	2	5	3	2	2	3	2	1	2	2	2	3	2	1	3	3	1	1	2	2	2	3	3	4	4	3	4	3	4	3	1	1	2	1	2	1	2	1	3	1	2	1	1	1
175	11	4	1	2	2	3	7	3	1	1	3	2	4	1	4	3	3	1	2	3	2	2	1	2	3	1	3	2	2	3	2	2	3	3	2	2	3	2	1	1	1	1	1	2	2	2	2	2	2
176	12	5	2	2	4	7	7	4	2	2	4	4	3	1	1	1	4	1	1	1	2	1	1	1	4	1	1	2	4	3	3	1	3	3	3	2	2	1	1	1	2	1	1	2	1	3	2	2	1
177	11	4	1	2	4	7	7	4	4	1	1	1	3	1	1	1	3	1	1	1	3	1	1	1	2	1	2	3	2	4	2	3	3	3	3	1	1	1	1	1	1	1	1	1	1	1	2	1	1
178	11	4	2	2	4	7	7	4	2	1	1	2	3	1	3	2	1	2	2	1	3	4	1	2	4	1	3	2	4	3	1	3	3	3	3	1	1	3	1	3	1	2	1	2	2	3	2	2	1
179	11	4	1	2	2	7	7	3	2	3	2	3	2	1	5	1	4	2	1	3	2	1	3	1	3	1	3	2	3	3	2	3	2	3	3	1	2	2	2	3	2	2	1	3	2	2	1	1	1
180	12	5	2	2	4	7	7	4	2	2	2	1	3	1	1	1	2	1	3	2	2	1	4	1	5	5	4	3	2	1	2	2	3	1	4	3	1	1	1	2	1	2	1	2	2	2	2	2	1
181	11	4	2	2	2	7	7	3	2	1	4	3	3	3	1	5	3	4	3	3	5	3	3	1	5	1	1	2	3	3	1	2	3	4	2	1	2	2	2	2	2	1	2	2	2	1	1	1	2
183	12	5	1	2	4	3	3	4	2	1	2	1	3	1	1	1	3	2	1	1	4	1	1	2	2	1	1	3	3	1	1	4	2	4	3	2	3	2	1	2	2	1	1	1	1	3	1	1	2
186	11	4	1	2	2	3	7	2	2	3	3	1	3	2	4	4	4	4	5	2	2	2	1	1	3	1	3	3	3	3	1	3	3	4	3	1	2	1	1	1	1	2	1	2	2	2	1	1	1
188	11	4	1	2	2	3	7	3	3	2	1	1	2	1	1	1	2	1	1	1	1	1	1	1	2	1	3	3	3	4	3	2	4	4	4	1	1	1	1	1	1	1	1	1	1	1	2	1	1
192	11	4	2	1	2	7	7	3	4	2	3	1	4	1	1	1	2	1	1	1	1	1	1	1	4	1	2	3	4	3	3	2	3	3	3	1	2	1	1	2	3	1	1	1	2	1	2	2	2
193	10	4	1	2	2	7	7	3	3	3	3	2	5	3	3	3	1	2	3	5	5	1	1	3	3	1	2	2	2	2	2	2	2	2	2	1	2	1	1	1	3	2	2	2	1	3	1	1	3
194	13	5	2	2	2	7	5	4	1	1	1	3	2	5	2	3	1	1	2	4	1	3	5	3	5	1	3	4	3	4	1	4	4	2	2	1	1	1	2	3	1	2	1	2	3	1	1	2	1
195	11	4	1	2	4	7	7	2	3	3	1	2	1	1	2	1	2	2	1	1	1	1	1	1	1	1	2	2	3	4	1	4	4	3	3	2	1	1	2	1	1	1	1	1	3	1	2	1	1
196	11	4	1	2	2	3	7	2	2	3	1	1	2	5	5	1	1	1	3	1	2	1	1	1	3	1	4	3	3	3	2	3	4	4	4	2	2	2	1	1	2	1	1	2	1	3	3	2	2
197	12	5	2	2	4	7	7	3	3	3	1	1	2	2	1	1	1	2	1	1	1	1	1	3	3	1	3	2	3	3	2	2	3	3	4	3	2	2	2	3	2	3	1	3	2	3	3	2	3
198	11	4	2	2	2	3	7	2	2	1	1	1	2	1	1	1	2	1	1	1	4	1	1	1	2	1	3	3	3	4	3	4	4	4	4	1	1	1	1	1	2	1	2	1	1	1	3	1	1
199	12	5	1	2	2	7	7	4	4	2	1	1	2	1	2	1	2	1	4	1	2	1	1	1	1	1	3	2	4	4	1	4	3	4	4	1	1	2	1	1	1	2	1	2	1	1	2	1	1
2	11	4	2	1	4	7	7	2	2	2	2	1	2	2	2	2	3	2	1	1	3	2	1	1	3	2	3	2	3	3	3	3	3	3	3	1	2	2	2	2	2	1	2	1	1	3	2	2	2
3	11	4	2	1	4	7	7	2	2	2	2	1	2	1	1	1	2	1	1	2	1	1	1	1	3	1	3	3	4	3	2	4	3	4	4	2	2	1	1	1	1	1	1	1	1	2	2	1	1
4	12	5	1	1	2	3	2	2	1	1	3	3	3	1	1	2	5	2	1	4	2	4	5	2	5	1	2	2	2	1	1	3	2	1	1	1	3	3	2	2	3	2	1	1	2	2	3	2	2
5	12	5	2	1	4	7	7	2	2	2	3	1	4	5	3	4	3	2	1	4	2	2	2	3	4	1	3	3	3	3	2	3	3	3	3	1	2	1	1	2	2	1	2	1	1	2	2	1	1
6	12	5	2	1	2	3	5	3	2	2	3	1	1	1	1	2	3	1	1	3	1	2	1	2	3	1	3	3	3	4	3	3	4	4	3	3	3	2	2	2	2	2	1	3	1	2	1	1	1
7	12	5	1	2	4	7	7	2	2	2	1	1	3	1	3	2	3	1	4	1	1	5	1	3	3	1	3	3	4	3	1	4	3	2	1	2	1	2	1	2	2	2	2	1	2	1	1	1	1
8	12	5	2	1	3	3	6	1	1	1	1	1	4	1	1	5	4	1	1	1	5	1	1	1	1	1	4	4	4	4	4	4	4	4	4	1	1	1	1	1	1	1	1	1	1	1	1	1	1
9	11	4	2	2	4	3	3	2	2	2	1	2	2	1	1	1	5	2	1	1	1	1	1	1	4	1	3	3	3	3	2	3	3	4	4	2	1	1	1	1	1	1	1	1	1	1	1	1	1
12	11	4	2	2	4	7	7	2	2	2	4	1	4	4	4	1	4	2	4	4	2	2	2	1	2	1	3	4	3	3	2	3	2	4	4	1	2	1	1	1	1	2	1	2	1	1	2	1	1
14	11	4	2	2	2	7	2	2	1	4	1	1	1	1	1	1	3	1	1	2	1	1	1	1	2	1	3	3	3	3	2	3	3	3	3	1	1	2	1	1	1	1	1	1	1	2	1	2	1
15	12	5	1	2	2	3	7	1	1	2	1	1	2	1	4	1	4	2	1	1	5	1	1	1	3	1	2	2	3	4	2	3	3	3	3	1	1	1	1	1	2	2	1	3	3	2	1	2	1
17	12	5	2	1	2	7	7	1	4	1	5	1	4	1	1	1	5	1	2	4	2	2	1	1	5	1	3	2	3	3	2	2	2	2	3	1	1	1	1	1	2	1	2	1	1	2	1	1	1
19	12	5	1	2	2	3	7	2	2	2	1	1	1	1	4	1	3	2	2	3	1	1	2	1	3	1	2	2	3	4	2	3	3	3	3	1	2	2	1	2	1	1	1	3	2	2	1	1	1
21	11	4	2	2	2	3	1	2	2	2	1	1	1	1	3	1	3	1	1	2	1	1	1	1	5	1	3	2	4	3	3	3	3	3	3	2	1	1	1	2	1	2	1	2	2	1	1	2	2
23	11	4	1	2	2	7	7	3	1	3	2	1	2	4	2	1	3	2	3	2	3	1	1	1	2	1	3	3	3	3	2	3	3	3	3	2	1	1	2	2	2	1	1	3	1	2	3	3	2
25	11	4	2	1	2	3	3	2	4	4	1	1	4	1	4	1	4	2	3	1	3	4	1	1	5	1	3	2	4	3	4	3	3	4	3	1	2	2	2	2	2	1	2	2	2	2	3	2	1
27	11	4	2	2	4	7	7	1	2	3	2	2	4	1	1	1	2	3	1	2	1	1	1	1	2	1	3	4	4	4	1	4	3	3	4	1	1	2	1	2	2	1	1	1	2	2	2	2	1
28	11	4	1	2	4	3	3	3	2	1	3	1	1	1	4	1	2	1	1	1	1	1	1	1	2	1	3	3	3	3	3	3	3	3	3	1	1	2	1	2	2	1	1	2	1	3	2	2	1
29	12	5	2	2	3	7	3	2	4	4	1	2	1	2	1	1	3	3	2	1	3	2	1	1	3	1	3	4	4	3	1	3	2	4	3	1	2	1	1	2	2	1	1	2	3	2	2	2	1
31	12	5	1	2	4	7	7	3	2	2	1	5	5	2	1	3	1	4	1	2	5	3	2	4	4	1	1	4	2	4	1	3	3	3	2	3	3	2	2	1	2	2	3	2	3	3	2	1	2
33	12	5	2	2	4	3	3	2	2	2	3	4	1	1	1	1	1	1	1	1	5	1	1	1	3	1	3	3	3	4	2	3	4	3	4	1	2	2	1	1	1	1	1	2	3	1	3	2	1
34	12	5	2	1	4	3	3	2	2	2	2	2	1	1	1	3	1	2	1	1	3	1	2	4	5	1	2	3	3	3	2	3	3	3	3	1	1	2	1	1	1	2	1	2	1	1	2	2	1
1	11	4	2	1	3	7	7	3	4	4	1	1	3	1	1	1	1	1	1	1	2	1	1	1	3	1	3	3	3	2	2	3	1	3	3	1	1	1	1	1	1	1	1	2	1	1	2	1	1
2	11	4	1	2	4	7	7	3	4	4	1	4	4	4	5	4	3	4	1	1	1	1	1	1	2	1	3	3	4	3	2	3	3	4	4	1	1	1	1	1	2	1	2	2	1	2	1	1	1
3	12	5	1	1	4	7	7	2	2	1	4	4	3	1	4	3	5	3	1	5	4	2	1	2	4	2	2	2	2	3	2	2	2	2	3	1	3	2	1	2	2	2	2	2	3	3	2	2	3
4	12	5	2	2	4	7	7	3	1	1	2	1	4	1	2	2	4	1	1	2	2	2	1	1	3	1	3	2	4	3	2	3	3	3	4	1	2	1	1	1	1	1	1	2	2	2	2	2	1
5	12	5	2	2	2	3	3	2	1	1	2	2	3	1	1	2	2	2	1	1	3	2	1	1	4	1	3	3	3	3	2	2	3	3	3	1	3	2	2	2	1	1	1	1	2	2	3	2	2
8	14	6	1	2	2	7	7	3	2	1	2	3	4	2	1	1	3	1	1	1	3	1	1	1	2	1	3	3	3	3	2	3	1	4	4	2	2	1	1	1	1	1	2	1	1	2	2	1	1
10	13	6	1	2	2	3	7	2	2	1	2	1	1	2	4	3	4	1	1	1	2	3	1	2	3	1	3	2	4	3	3	3	4	4	3	2	2	2	1	3	2	1	1	2	3	1	2	2	1
11	14	6	2	1	2	3	7	3	2	2	3	2	2	2	3	2	2	2	3	2	2	2	1	2	3	1	3	2	4	3	3	3	3	4	3	2	2	2	1	2	1	1	1	2	3	3	3	3	1
12	12	6	1	2	2	7	7	2	2	2	2	2	3	2	4	5	5	1	2	3	3	1	1	4	3	3	2	3	2	3	2	4	3	2	2	3	3	2	3	3	2	1	3	3	3	3	2	1	3
14	13	6	1	2	4	7	7	4	2	2	1	1	1	1	1	1	1	1	5	1	1	1	1	1	4	1	3	3	3	4	1	3	4	1	2	3	2	2	2	1	2	3	1	3	1	1	2	2	1
15	14	6	2	1	4	7	7	2	2	2	3	2	3	2	3	1	2	1	1	3	2	4	1	1	5	2	2	1	3	3	3	3	4	2	4	2	1	2	1	1	1	2	1	2	3	1	2	2	1
16	13	6	1	2	2	7	7	2	3	2	4	1	1	2	1	5	1	1	2	2	2	5	1	5	4	2	4	3	4	3	3	3	3	2	2	3	2	2	2	2	2	3	3	1	2	3	1	1	2
18	14	6	1	2	4	7	7	2	2	2	4	1	2	1	4	1	3	2	4	3	2	2	1	5	3	3	4	3	4	2	4	3	3	2	2	2	1	1	1	2	1	1	2	2	3	2	2	2	2
19	13	6	1	2	4	7	7	2	3	2	3	2	1	5	4	3	2	4	1	3	2	1	1	1	4	1	3	3	3	1	2	2	2	2	2	1	2	2	1	2	2	2	2	3	3	1	2	1	2
20	13	6	2	2	3	7	3	2	1	2	3	1	1	1	2	2	5	2	1	1	1	3	1	1	2	1	4	3	3	3	1	3	2	4	4	2	2	2	1	2	1	1	1	1	1	2	2	1	2
21	13	6	2	1	4	7	7	3	3	2	3	1	2	2	2	1	3	1	2	2	2	2	1	1	3	1	3	3	3	4	3	3	3	4	4	2	2	2	1	2	1	1	1	2	2	2	3	2	1
28	12	6	2	2	2	7	7	2	3	3	1	2	2	1	1	4	3	2	2	2	2	4	2	3	3	1	3	3	3	3	3	2	2	2	2	2	2	2	1	3	2	2	3	3	1	2	2	2	2
30	14	6	1	1	3	1	7	2	2	1	4	1	1	5	4	1	1	1	1	1	1	1	1	1	3	5	3	3	3	3	4	3	2	4	4	2	2	1	1	1	2	1	1	3	3	1	2	2	1
31	13	6	2	1	3	7	7	2	2	1	4	1	3	3	1	3	4	3	3	3	2	3	3	3	5	1	2	2	3	3	3	3	3	4	4	1	2	2	1	2	2	1	1	1	1	1	3	2	2
33	13	6	1	1	2	7	7	3	3	2	3	4	3	1	1	1	2	2	1	1	1	1	1	1	4	1	3	2	4	2	2	3	3	3	3	2	2	2	1	2	2	1	1	1	1	2	2	2	1
34	13	6	2	2	2	7	7	4	2	1	3	2	3	2	2	1	3	2	1	2	1	1	1	1	3	1	3	3	3	3	2	3	3	3	3	2	2	1	2	1	1	1	1	2	1	2	1	1	2
35	14	6	2	1	3	7	7	3	2	2	4	2	5	2	3	2	3	3	3	3	5	4	4	2	5	1	2	1	2	3	2	1	3	2	2	1	2	3	2	3	3	2	1	3	3	1	2	2	3
36	13	6	2	1	2	7	3	3	2	2	3	2	3	4	1	5	2	5	3	2	2	3	4	2	4	3	2	3	1	3	1	3	2	4	2	1	2	1	2	3	2	1	3	1	2	1	2	1	1
37	13	6	1	1	4	7	7	2	2	1	3	2	2	2	3	3	4	3	2	2	3	3	2	3	4	1	3	3	2	3	2	3	2	3	3	3	3	2	2	3	3	2	1	3	2	3	2	2	2
39	13	6	2	2	2	7	1	2	2	1	2	2	2	2	2	2	1	2	1	1	2	1	1	1	2	1	3	2	3	3	2	3	3	3	3	2	2	1	2	2	1	1	1	1	3	2	3	2	3
40	13	6	2	2	4	7	7	2	3	1	4	1	3	3	4	1	3	2	1	1	1	2	5	1	3	1	3	3	2	2	3	4	4	4	4	1	1	1	1	2	1	1	1	2	1	2	2	2	3
41	13	6	1	2	2	7	6	2	1	2	4	1	1	3	1	1	1	2	1	1	5	3	1	1	3	1	3	2	3	4	2	2	1	3	3	2	3	3	2	3	3	3	1	2	2	2	2	2	3
43	15	6	2	2	4	7	7	2	2	2	3	2	2	1	4	1	2	3	1	5	2	1	1	2	4	1	3	2	4	3	2	4	3	4	3	1	1	1	2	1	2	2	2	1	3	1	2	1	1
44	13	6	1	2	4	7	7	3	2	2	3	2	4	1	4	2	4	2	1	3	2	1	1	1	4	4	3	3	3	3	2	2	3	3	3	2	2	2	2	3	2	3	2	2	2	2	2	2	2
45	13	6	2	2	2	7	7	3	2	2	2	1	1	3	1	4	5	4	2	2	2	1	1	1	2	1	3	2	4	2	3	3	3	4	3	2	2	2	1	2	2	1	1	1	1	1	2	2	2
46	14	6	2	2	2	3	7	4	3	2	3	5	3	3	2	2	3	2	4	2	2	1	2	1	3	4	3	3	2	2	2	2	3	3	3	2	2	1	1	2	2	2	3	2	2	2	1	1	2
49	13	6	1	2	4	7	7	4	3	2	4	1	2	1	4	1	1	2	1	1	3	2	2	1	2	1	3	3	2	3	2	2	3	3	2	2	2	1	1	1	2	3	1	3	3	3	2	2	2
50	13	6	1	1	4	7	7	2	1	3	4	1	2	1	2	1	1	1	1	3	1	2	1	1	3	1	3	3	3	3	3	3	2	3	3	2	2	1	1	1	1	1	2	1	2	2	1	1	1
51	11	4	1	2	4	7	7	4	3	2	1	1	3	1	1	1	3	1	1	1	3	1	1	1	3	1	3	2	4	4	1	1	3	3	4	1	2	2	2	2	1	1	1	1	1	1	2	2	1
52	11	4	2	2	4	7	7	3	2	2	1	1	3	1	2	1	1	1	1	3	1	1	1	1	5	1	2	2	2	2	2	4	3	2	1	3	2	3	1	3	1	1	1	2	2	1	1	1	1
53	11	4	2	2	4	7	7	4	2	2	1	1	3	1	1	1	4	1	1	1	3	2	1	1	3	1	3	3	4	3	3	3	3	4	4	1	1	1	1	1	2	1	1	1	1	1	1	1	1
54	12	5	1	2	4	7	7	3	2	2	3	1	3	1	4	2	2	1	1	4	1	1	1	1	4	1	2	3	3	3	2	2	2	4	4	1	2	1	2	2	2	2	1	1	1	2	1	1	1
55	12	5	1	2	2	7	7	3	2	2	1	2	4	2	4	1	4	1	3	4	1	2	1	1	5	1	2	4	2	4	3	4	3	1	2	1	1	1	1	1	1	1	2	2	1	2	2	2	1
56	12	5	2	1	3	1	7	3	2	1	2	1	1	3	3	1	3	1	1	5	1	2	1	3	3	1	1	2	4	3	3	3	3	3	4	2	1	2	1	1	2	1	1	1	1	2	2	1	1
57	12	5	1	2	2	7	7	4	1	1	1	1	3	2	2	1	2	1	1	2	1	1	1	1	3	1	3	3	2	4	2	4	3	3	3	1	2	1	1	1	1	1	1	2	1	1	1	1	2
58	11	4	2	1	2	7	7	3	2	2	2	1	1	1	1	2	5	3	1	2	1	3	1	2	5	1	3	2	3	4	2	3	4	3	4	2	2	2	2	3	2	1	1	1	3	2	1	1	1
60	11	4	2	1	4	7	7	4	3	3	3	3	3	2	2	3	4	5	3	3	4	2	1	1	5	1	3	2	3	3	2	3	3	3	4	1	2	1	2	3	1	1	2	1	2	3	3	1	2
61	12	5	1	2	2	7	7	3	2	3	1	1	4	1	1	2	3	1	1	1	2	1	1	1	2	5	3	2	4	4	2	4	3	2	4	1	2	2	1	2	1	2	1	3	3	1	1	1	1
62	11	4	2	1	4	7	7	4	2	2	2	1	3	2	3	2	1	3	1	2	3	2	1	3	4	1	3	3	3	2	2	2	2	3	3	2	1	1	2	2	2	2	1	2	1	2	2	2	2
64	12	5	1	2	2	7	7	2	1	1	3	4	4	3	1	4	4	3	4	4	5	4	3	2	5	2	1	2	4	1	2	1	1	2	2	1	3	3	2	2	2	1	3	2	3	1	2	2	1
65	11	4	2	2	4	7	7	4	2	2	2	4	4	1	3	3	3	1	3	2	1	1	1	3	3	1	3	3	4	3	2	2	2	3	3	1	1	2	2	1	1	1	2	2	2	1	1	1	1
66	12	5	2	1	4	7	7	4	2	2	1	2	2	1	2	3	2	1	1	4	3	1	3	1	4	1	3	2	3	3	2	2	2	4	4	1	2	2	3	2	2	1	1	1	1	3	2	3	3
67	11	4	1	2	4	7	7	3	1	1	2	1	3	1	1	1	2	1	1	1	2	1	1	1	2	1	3	2	2	3	1	3	3	3	4	1	2	2	2	1	1	3	1	1	1	2	2	2	3
69	12	5	1	2	4	7	7	4	2	2	3	4	3	5	3	2	2	5	5	3	2	2	2	1	3	1	2	3	3	3	2	3	2	3	4	2	2	3	2	1	3	2	2	3	3	2	2	2	2
70	12	5	1	2	4	3	7	3	2	2	3	2	3	2	2	1	1	4	3	2	2	1	2	2	4	1	2	3	3	2	2	3	1	3	2	2	2	2	2	3	2	1	1	1	2	2	2	3	1
71	12	5	2	1	2	3	7	4	3	2	1	1	3	1	1	1	1	1	1	1	1	1	1	1	1	1	3	3	3	3	2	3	3	3	4	1	1	1	1	1	1	1	1	1	1	3	2	2	1
73	12	5	1	2	2	7	7	3	4	1	2	1	1	1	1	1	3	2	1	1	1	1	1	1	2	1	2	2	4	2	4	4	1	2	2	1	1	1	1	1	2	1	1	3	1	1	1	1	1
74	12	5	1	1	3	7	7	2	2	2	4	1	5	1	4	5	5	2	5	4	2	5	1	1	5	5	3	3	3	1	1	3	2	2	4	2	2	2	2	3	3	2	2	2	3	3	3	3	3
75	12	5	2	2	2	3	3	2	2	2	2	2	2	1	1	4	4	4	2	2	2	1	1	1	3	1	3	3	3	3	2	3	3	2	3	1	1	1	1	1	1	1	2	1	3	2	1	1	1
78	12	5	1	1	2	3	1	2	2	2	1	1	1	1	1	1	2	1	1	1	2	2	1	2	2	1	3	3	3	3	3	3	2	3	4	1	2	1	2	1	1	1	1	1	1	1	1	1	1
82	11	4	1	2	2	7	7	2	3	3	1	1	2	1	1	1	2	2	1	1	2	2	2	1	4	1	3	3	3	3	3	3	3	3	3	1	2	1	2	2	2	1	1	1	1	1	1	1	1
83	12	5	1	2	4	7	7	2	3	3	1	1	2	1	1	1	4	1	1	2	1	1	1	1	1	1	4	4	4	4	4	4	4	4	4	1	1	1	1	1	2	1	1	1	1	1	1	1	1
84	11	4	1	2	2	7	7	3	3	3	1	1	2	1	2	1	2	1	1	2	1	1	1	1	1	1	4	4	4	4	4	4	4	4	4	1	1	1	1	1	3	1	1	1	1	1	1	1	1
85	12	5	1	1	4	7	7	2	2	3	3	1	1	2	1	4	4	2	1	3	2	2	1	4	4	1	3	3	3	3	2	3	2	2	2	2	3	3	3	3	3	1	2	3	1	2	2	2	2
86	12	5	1	1	2	7	7	3	2	1	1	1	2	1	1	3	2	2	1	2	4	2	1	2	2	1	3	3	3	4	2	2	4	2	2	1	2	2	1	2	2	2	2	3	2	2	2	1	2
87	11	4	2	2	3	7	7	2	1	1	2	1	2	2	1	2	4	4	2	2	4	2	1	3	4	1	2	3	3	3	2	3	2	3	3	2	2	2	2	1	1	1	2	2	2	1	1	2	1
89	12	5	1	2	4	3	3	2	3	2	1	1	1	1	1	1	3	1	1	1	1	1	1	1	1	1	3	3	4	3	2	3	1	4	4	2	2	1	1	1	1	2	1	1	1	1	1	1	1
90	12	5	1	2	4	3	3	2	2	2	3	1	3	1	3	1	2	1	1	3	2	1	2	1	4	1	2	3	2	3	1	2	3	1	4	2	1	1	1	1	2	1	2	1	2	1	1	1	1
91	11	4	2	1	2	3	7	2	3	1	3	1	4	1	3	1	3	1	1	3	1	1	4	1	4	1	2	3	2	2	3	3	2	2	3	1	2	1	2	1	2	1	1	1	1	2	2	2	1
92	11	4	1	1	4	3	7	3	4	2	3	1	1	1	5	4	1	1	1	1	2	2	1	1	3	1	3	3	3	3	3	3	4	4	3	2	2	1	1	1	1	2	1	2	2	2	1	1	1
94	12	5	1	2	2	3	7	2	3	2	1	1	2	1	1	3	1	1	1	1	1	1	1	3	1	1	2	3	2	3	1	3	3	2	3	2	1	2	1	1	1	1	1	1	1	2	1	1	1
95	11	4	1	1	3	7	7	4	3	3	2	2	2	1	1	3	3	1	1	4	1	1	5	3	4	1	4	1	4	3	1	2	2	2	3	1	1	1	1	2	1	1	2	1	1	1	1	1	1
97	12	5	1	1	4	7	5	3	2	2	1	1	2	1	3	1	4	1	1	1	3	1	1	1	3	1	2	2	3	3	3	3	2	3	3	1	1	1	1	1	1	2	1	3	3	3	3	2	1
99	11	4	2	1	4	4	4	3	3	4	1	1	1	1	1	1	1	1	1	1	1	1	1	1	3	1	3	2	4	3	3	3	3	3	3	1	1	1	1	1	1	1	1	1	1	2	1	1	1
102	12	5	1	2	4	7	7	3	2	3	2	2	3	2	1	1	3	2	1	1	2	2	2	1	3	1	2	3	4	3	2	4	4	4	4	1	1	1	1	1	1	2	1	1	2	2	2	1	1
103	12	5	1	2	2	7	7	3	3	3	1	1	1	1	1	1	1	5	5	1	1	1	1	1	1	1	4	3	4	4	3	3	3	4	2	2	2	2	2	2	1	2	2	2	2	3	2	1	2
104	11	4	2	1	4	7	7	2	3	2	2	3	4	1	2	1	1	2	1	2	1	1	1	1	3	1	3	3	3	3	2	2	3	2	4	1	1	2	1	1	1	2	3	2	1	2	2	1	1
105	12	5	1	2	2	3	1	1	1	1	2	1	2	1	5	1	2	1	2	2	2	2	3	1	2	1	3	4	3	4	2	4	4	3	3	1	1	1	1	1	2	2	1	2	2	2	2	1	1
106	11	5	1	2	4	3	7	3	3	4	3	1	3	1	1	1	1	2	1	2	1	1	1	1	1	1	3	3	3	3	2	3	3	3	4	1	2	1	1	2	3	2	1	1	2	2	1	1	1
107	10	4	2	1	4	7	7	4	2	2	5	1	4	1	1	1	3	1	1	2	3	1	1	1	5	1	1	4	4	2	3	3	2	1	2	2	2	1	1	1	3	2	2	1	3	2	2	3	2
108	11	4	2	2	4	7	7	1	1	3	3	3	2	2	2	2	2	3	2	4	2	2	1	3	4	1	3	3	2	3	2	3	3	3	2	1	1	1	1	2	1	2	2	1	2	2	2	1	1
110	11	4	1	2	4	7	7	2	3	3	3	1	4	2	4	1	2	2	1	2	1	2	1	1	3	4	3	3	4	3	3	4	4	4	4	1	2	2	2	1	1	2	1	1	2	2	2	1	1
111	11	4	2	1	2	3	7	3	3	3	2	5	1	1	1	5	5	1	5	1	1	1	5	5	4	1	3	2	4	4	2	2	4	4	2	1	3	3	2	3	3	2	1	1	1	2	1	2	1
112	12	5	1	2	2	7	7	2	3	2	2	1	4	1	4	2	3	2	1	5	1	1	1	2	4	1	4	3	4	4	2	4	3	4	4	1	1	1	1	1	1	1	1	1	2	2	2	2	1
113	12	5	1	2	4	3	3	3	2	3	2	1	1	1	2	1	4	1	1	2	1	1	1	1	4	1	3	3	3	3	2	4	3	4	4	1	2	2	2	2	3	1	1	2	2	2	1	1	1
115	12	5	1	2	4	7	7	4	2	3	2	3	3	1	1	2	2	1	2	1	1	2	1	3	4	1	3	3	3	3	2	3	3	3	3	1	1	1	1	1	1	1	1	1	1	1	1	1	1
117	11	4	2	2	2	1	1	1	1	1	4	2	4	4	3	3	4	2	4	4	5	4	4	4	4	4	2	2	2	2	2	3	2	2	3	1	2	3	3	2	3	1	2	2	1	3	2	3	1
118	11	4	1	1	4	7	7	2	2	3	2	1	3	1	5	1	3	1	1	1	1	1	1	1	4	1	3	3	3	3	2	3	3	3	2	2	3	2	2	1	1	3	1	3	3	3	2	2	2
119	12	5	1	1	4	3	3	1	2	1	3	1	2	1	2	2	4	3	1	3	3	2	1	1	3	1	3	3	3	2	3	4	3	3	3	3	3	1	1	2	2	3	2	2	3	2	2	1	3
122	11	4	2	2	2	3	5	4	1	1	3	2	5	1	2	4	4	2	1	2	2	1	1	1	5	1	2	1	2	2	2	2	3	4	4	2	1	2	1	1	2	1	1	1	1	2	1	1	1
123	11	4	1	1	2	7	7	2	2	2	4	2	3	1	5	2	4	3	3	4	3	1	2	2	4	1	3	3	2	3	2	3	2	3	2	2	1	2	2	2	2	2	2	2	3	2	2	3	2
124	11	4	1	2	4	7	5	3	4	4	2	2	1	1	1	2	1	1	5	1	1	2	1	5	4	1	3	4	4	3	2	3	3	4	4	1	1	1	1	1	1	1	1	1	3	1	3	2	1
126	12	5	1	2	4	7	7	3	2	3	3	2	3	1	3	2	3	2	1	2	2	2	1	1	3	1	2	2	4	3	2	3	2	3	4	2	2	2	2	2	2	1	3	1	2	1	3	2	1
127	11	4	2	1	4	3	3	1	2	2	4	3	4	4	4	4	3	3	3	2	3	1	3	4	4	2	3	3	3	3	2	3	2	3	3	2	2	2	2	1	2	1	2	2	2	3	1	2	1
128	11	4	2	2	2	3	3	1	2	2	1	5	2	3	4	3	5	1	1	1	2	1	1	1	1	1	4	3	3	2	2	4	1	2	2	1	1	1	1	1	1	1	1	2	2	1	1	1	1
130	12	5	2	1	2	7	7	4	4	4	4	4	1	5	1	1	1	5	5	5	1	1	5	5	1	1	1	1	4	4	1	4	1	4	4	1	1	2	1	1	1	1	1	1	1	3	3	2	1
131	11	4	2	1	2	3	7	2	1	1	2	3	2	2	1	1	1	3	2	2	2	2	2	2	4	2	2	2	2	3	2	3	1	2	2	2	3	1	1	3	1	2	1	3	3	2	3	1	2
132	11	4	2	2	2	3	7	2	2	2	3	1	2	1	2	1	2	2	1	1	2	2	1	2	3	4	3	2	4	4	2	3	3	3	4	1	2	2	2	2	2	3	1	2	2	2	3	3	3
135	11	4	2	1	3	7	7	3	2	3	3	3	5	4	4	1	3	1	4	3	2	1	4	4	4	4	3	4	4	3	3	4	3	4	4	1	2	2	2	3	2	1	3	1	2	1	3	2	2
136	11	4	2	2	2	7	7	4	3	2	2	3	3	1	5	1	2	1	1	1	1	1	1	1	3	2	3	3	4	3	2	3	3	3	4	1	1	1	1	1	2	1	1	2	2	2	2	1	1
137	11	4	2	2	4	7	7	2	1	1	2	3	4	1	3	1	4	2	3	1	1	1	1	1	1	1	3	2	4	3	1	4	2	2	4	2	2	2	1	1	2	1	1	2	1	1	2	2	3
138	11	4	1	2	4	7	7	3	2	2	1	2	4	2	3	3	4	2	4	2	3	2	1	1	4	2	3	3	3	3	2	2	3	3	3	2	2	1	2	1	1	2	1	1	2	2	3	2	1
139	11	4	2	1	4	7	7	2	2	2	3	3	4	1	1	1	3	1	1	2	1	1	1	1	2	1	3	3	3	3	3	3	3	3	3	2	2	2	2	1	1	1	1	2	3	1	2	2	1
141	12	5	2	1	2	4	4	4	2	1	2	5	3	2	3	3	2	3	1	2	2	2	1	2	3	1	3	2	3	3	3	3	2	2	4	1	1	1	1	1	2	1	1	1	2	1	1	1	1
142	12	5	1	2	4	7	4	2	1	4	3	5	3	3	1	3	4	5	3	3	1	4	1	1	5	1	3	3	2	3	2	2	3	2	2	2	3	3	1	1	2	3	1	2	2	3	1	2	1
143	11	4	2	2	2	7	7	2	1	2	2	4	3	2	4	1	3	1	1	2	1	2	1	1	4	1	3	3	3	3	4	3	2	4	4	2	2	1	1	1	1	1	2	1	3	2	2	2	1
145	11	4	1	2	2	6	7	1	1	2	3	1	2	1	3	1	3	1	1	3	2	1	1	1	3	1	3	3	4	3	2	3	3	3	3	1	2	1	1	1	1	1	1	1	2	1	1	1	1
146	11	4	2	2	2	3	7	3	3	3	3	2	2	1	1	1	1	3	3	2	1	1	1	1	3	3	3	3	4	3	3	4	4	4	4	3	3	2	3	2	2	2	1	3	3	3	1	1	1
147	11	4	2	2	4	7	6	2	2	2	4	3	4	3	2	3	2	2	2	1	5	1	1	3	3	1	3	2	3	3	2	3	3	3	3	2	2	2	2	3	2	3	1	3	3	3	2	2	1
149	12	5	2	2	2	3	7	3	1	1	4	4	5	1	1	1	4	3	1	2	1	3	1	1	4	1	3	3	4	3	2	2	3	3	1	1	3	2	1	2	3	3	1	2	1	2	1	3	2
150	12	5	2	1	2	7	7	4	1	2	3	1	1	1	2	1	2	5	1	1	1	1	1	1	1	1	3	2	4	4	1	4	4	2	3	1	2	2	1	1	1	1	2	3	1	1	1	1	1
152	12	5	2	2	4	7	7	3	3	2	1	1	1	1	1	1	2	1	1	1	1	1	1	1	1	1	3	2	3	3	2	3	2	3	3	1	1	1	1	1	1	1	1	1	1	1	1	1	1
153	12	5	1	2	2	7	7	3	1	1	4	1	2	1	4	1	2	4	1	1	1	1	1	1	3	1	2	3	2	4	2	3	3	3	4	1	2	2	1	1	2	3	2	3	3	1	1	1	1
154	12	5	2	2	2	3	7	4	4	4	3	1	4	5	5	4	4	5	5	5	1	1	1	1	5	1	3	2	4	4	2	3	3	4	4	1	1	2	1	1	1	1	1	1	2	3	3	3	2
156	11	4	2	2	2	7	7	2	2	2	3	1	3	2	3	2	3	1	1	3	2	1	2	1	3	1	3	3	3	3	2	3	4	3	4	2	2	1	1	2	2	1	2	2	1	1	1	1	1
158	11	4	2	1	2	7	7	2	4	1	3	4	1	4	2	1	4	3	1	3	1	1	1	1	4	1	3	2	3	3	2	3	2	3	3	2	1	1	1	1	1	2	1	1	1	2	2	1	1
159	11	4	1	2	4	7	7	1	3	4	2	1	1	1	1	1	3	2	1	4	2	3	1	1	4	1	3	3	3	3	2	3	3	4	4	1	2	2	2	2	2	2	1	3	2	2	2	1	1
161	12	5	2	2	4	7	7	3	3	3	2	5	4	2	1	3	4	1	1	3	2	2	1	4	4	1	2	3	4	3	2	3	3	3	4	3	3	1	2	3	1	1	1	3	1	2	1	2	1
164	11	4	2	1	4	7	7	4	3	3	2	1	1	1	1	1	1	1	1	1	1	1	1	1	2	1	3	3	4	4	1	4	4	1	1	1	1	1	1	1	1	2	2	1	1	2	1	1	1
165	11	4	1	2	4	7	7	2	2	2	2	1	2	1	2	1	2	1	1	2	1	1	1	1	2	1	2	3	3	3	2	2	2	3	2	1	1	1	1	1	1	1	2	1	1	2	1	1	1
167	12	5	1	2	2	7	7	3	2	1	3	2	3	3	3	1	4	2	3	1	3	1	1	2	3	1	4	3	4	3	2	3	3	4	4	2	2	2	1	2	2	2	1	2	1	2	2	1	1
170	12	5	1	2	2	7	7	1	4	4	3	2	2	1	3	5	4	2	1	3	3	2	2	2	1	1	3	3	3	4	2	2	3	2	2	1	1	1	1	2	1	1	2	2	2	2	1	1	1
171	12	5	2	2	2	7	7	4	2	1	3	1	3	3	2	2	4	3	5	2	4	3	2	2	1	1	3	3	3	2	2	3	4	4	4	2	2	2	2	2	2	1	1	1	1	1	1	1	1
173	12	5	2	2	4	7	7	4	2	2	3	1	3	1	3	1	1	1	3	1	1	2	1	1	4	1	1	2	2	2	2	2	2	2	3	2	1	3	1	1	1	3	2	2	3	2	3	2	1
174	11	4	1	2	2	7	7	3	2	2	2	1	2	1	2	1	3	1	1	2	1	1	1	1	2	4	3	3	3	3	2	2	3	3	4	1	1	1	1	2	1	1	1	1	1	2	2	2	1
175	12	5	2	1	4	7	7	2	2	2	2	4	1	1	2	1	4	5	1	1	1	1	3	1	5	1	3	3	4	2	2	3	3	2	2	2	2	1	1	2	2	1	1	3	3	2	2	2	3
176	12	5	1	2	4	2	7	4	3	3	2	2	2	1	3	2	3	4	1	2	2	5	1	1	4	3	2	1	3	1	1	1	3	1	2	1	2	1	2	1	2	3	2	2	3	2	3	1	1
177	11	4	2	2	4	2	3	2	4	3	3	2	5	2	4	2	5	2	3	3	4	2	3	2	5	1	2	2	2	2	2	3	2	2	2	1	2	1	2	1	1	2	2	1	1	2	1	3	3
179	11	4	2	1	4	7	7	2	3	2	1	3	1	1	1	1	1	1	1	1	1	1	1	1	2	1	1	1	3	4	3	4	3	3	3	1	1	1	1	1	1	1	1	1	1	3	1	1	1
181	12	5	2	1	4	3	7	3	2	2	4	3	4	3	2	2	5	5	3	5	2	5	5	1	5	1	2	2	2	4	2	1	1	3	4	1	1	1	1	1	1	1	2	1	1	1	2	2	2
182	11	4	2	2	2	7	7	2	2	2	2	1	1	1	5	5	4	1	5	1	1	1	1	1	1	1	4	3	4	4	1	4	3	4	4	1	1	1	1	1	1	1	1	1	1	1	1	1	1
186	12	5	2	1	3	3	7	2	3	2	1	2	2	1	5	1	1	1	1	1	1	5	2	2	5	1	4	4	1	3	1	4	1	1	1	1	1	1	1	1	2	1	1	1	3	2	3	3	3
187	11	4	1	1	4	7	7	2	3	2	5	5	1	1	4	2	4	1	1	1	2	1	2	1	4	2	3	3	3	3	2	3	1	3	4	1	1	1	1	1	2	2	1	2	1	1	1	1	1
189	12	5	2	2	2	3	6	4	2	1	2	3	5	1	1	1	4	3	4	1	3	3	1	1	4	4	3	3	3	4	4	3	3	4	1	1	2	2	2	2	1	3	1	1	3	2	3	2	3
190	12	5	1	2	4	7	7	4	3	3	2	1	2	2	2	1	3	2	1	2	2	1	2	1	4	1	3	3	3	3	2	3	2	3	4	1	2	1	1	1	1	1	1	2	1	2	1	1	1
192	11	4	2	2	2	3	7	3	3	2	2	4	3	5	2	1	1	4	5	1	1	2	5	1	2	4	3	3	2	2	3	3	2	2	1	1	1	1	1	1	1	1	2	1	1	2	1	1	1
194	11	4	2	1	4	3	7	2	4	4	1	1	1	1	1	2	1	1	1	1	3	1	1	1	4	1	3	2	4	2	1	2	2	4	4	1	1	1	1	1	1	1	1	1	2	2	2	2	1
195	12	5	2	2	2	7	1	1	3	3	3	1	3	1	1	1	3	2	1	3	5	2	1	1	4	1	3	3	4	3	3	3	3	3	3	1	1	2	2	2	2	1	1	1	1	1	2	2	1
199	11	4	2	2	2	7	7	3	1	1	1	1	1	1	1	2	1	2	1	1	1	1	1	1	1	1	4	4	4	4	4	4	4	4	4	1	1	1	1	1	1	1	1	1	1	3	2	2	1
[truncated: 1 more columns]
